# Supplementary material for: Methods for Assessing Willingness to Try and Vegetable Consumption among Children in Indigenous Early Childcare Settings: The FRESH Study
Source: Nutrients. 2021 Dec 24;14(1):58. doi: 10.3390/nu14010058 (PMC8746319; doi:10.3390/nu14010058)
Supplement: Supplementary file 1 [file nutrients-14-00058-s001.zip]

Archive with 4 entries (3 files):
- nutrients-1484512-SI/
- nutrients-1484512-SI/Supplemental Table 1 FRESH WTT Rev JR.pdf
- nutrients-1484512-SI/Supplemental Table 2 FRESH WTT Rev JR.pdf
- nutrients-1484512-SI/Supplemental Table 3 FRESH WTT Rev JR.pdf
